# Supplementary material for: Assessing the Distribution of Elderly Requiring Care: A Case Study on the Residents in Barcelona and the Impact of COVID-19
Source: Int J Environ Res Public Health. 2020 Oct 15;17(20):7486. doi: 10.3390/ijerph17207486 (PMC7602505; doi:10.3390/ijerph17207486)
Supplement: Supplementary file 1 [file ijerph-17-07486-s001.zip]

Archive with 11 entries (10 files):
- Figure S1.docx
- __MACOSX/
- __MACOSX/._Figure S1.docx
- Figure S2.docx
- __MACOSX/._Figure S2.docx
- Figure S3.docx
- __MACOSX/._Figure S3.docx
- Figure S4.docx
- __MACOSX/._Figure S4.docx
- Table S1 .docx
- __MACOSX/._Table S1 .docx
